# Supplementary material for: Linguistic Analysis for Identifying Depression and Subsequent Suicidal Ideation on Weibo: Machine Learning Approaches
Source: Int J Environ Res Public Health. 2023 Feb 2;20(3):2688. doi: 10.3390/ijerph20032688 (PMC9915029; doi:10.3390/ijerph20032688)
Supplement: Supplementary file 1 [file ijerph-20-02688-s001.zip]

Archive with 1 entries (1 files):
- ijerph-2110889-supplementary.pdf
